# Supplementary material for: Cannabinoid Modulation of Excitability and Short-Term Neuronal Dynamics in the Dorsal and Ventral Hippocampus
Source: Biology (Basel). 2025 May 31;14(6):642. doi: 10.3390/biology14060642 (PMC12189292; doi:10.3390/biology14060642)
Supplement: Supplementary file 1 [file biology-14-00642-s001.zip]

Archive with 1 entries (1 files):
- biology-3601470-supplementary.pdf
